# Supplementary material for: Harnessing accurate mitochondrial DNA base editing mediated by DdCBEs in a predictable manner
Source: Front Bioeng Biotechnol. 2024 Apr 9;12:1372211. doi: 10.3389/fbioe.2024.1372211 (PMC11035818; doi:10.3389/fbioe.2024.1372211)
Supplement: Supplementary file 1 [file Table2.XLSX]

## Sheet: Sheet1
	Primers	Sequence (5’-3’)	Target Spacer
Barcoded Primers for PCR1	Fwd-1	TCGTCGGCAGCGTCAGATGTGTATAAGAGACAGAGAGAAGGTTATTAGGGTGG	Spacer-1
	Rev-1	GTCTCGTGGGCTCGGAGATGTGTATAAGAGACAGCGTCTGCAAATGGTTGTAA
	Fwd-2	TCGTCGGCAGCGTCAGATGTGTATAAGAGACAGCAACTATTATCTTCCTAGGACC	Spacer-2
	Rev-2	GTCTCGTGGGCTCGGAGATGTGTATAAGAGACAGCTATATGTATGGTGGTACTCC
	Fwd-3	TCGTCGGCAGCGTCAGATGTGTATAAGAGACAGGACCTCTCACCCTCCTAGTAAGCCTATA	Spacer-3
	Rev-3	GTCTCGTGGGCTCGGAGATGTGTATAAGAGACAGTTCACGAATTACGTCTCGTC
	Fwd-4	TCGTCGGCAGCGTCAGATGTGTATAAGAGACAGAGGAGATGACCAAATTTACAA	Spacer-4/ Spacer-37
	Rev-4	GTCTCGTGGGCTCGGAGATGTGTATAAGAGACAGCTCCTGCTTCTACTATTGATG
	Fwd-5	TCGTCGGCAGCGTCAGATGTGTATAAGAGACAGCTAATGCTACTACCACTAACCT	Spacer-5
	Rev-5	GTCTCGTGGGCTCGGAGATGTGTATAAGAGACAGCTGTTAAAATAATTAATGGTGTGG
	Fwd-6	TCGTCGGCAGCGTCAGATGTGTATAAGAGACAGCAAATAATGCTAATCCACACAC	Spacer-6/ Spacer-50
	Rev-6	GTCTCGTGGGCTCGGAGATGTGTATAAGAGACAGAGTGAAATTGGAGTTCCTTG
	Fwd-7	TCGTCGGCAGCGTCAGATGTGTATAAGAGACAGATGACTACCATCAGCAATAGA	Spacer-7
	Rev-7	GTCTCGTGGGCTCGGAGATGTGTATAAGAGACAGTTGATGTAGAGAAGGCAATG
	Fwd-8	TCGTCGGCAGCGTCAGATGTGTATAAGAGACAGCAACCCTAGTCGAATGAATT	Spacer-8/ Spacer-46
	Rev-8	GTCTCGTGGGCTCGGAGATGTGTATAAGAGACAGCTTTGATTGTATAGTAGGGGT
	Fwd-9	TCGTCGGCAGCGTCAGATGTGTATAAGAGACAGTCCAACAGGAATTTCACCAC	Spacer-9/ Spacer-39
	Rev-9	GTCTCGTGGGCTCGGAGATGTGTATAAGAGACAGGAATGTAGAACCATAGATACCAT
	Fwd-10	TCGTCGGCAGCGTCAGATGTGTATAAGAGACAGGTAACTTCCCTAAACTCCAAC	Spacer-10/ Spacer-31
	Rev-10	GTCTCGTGGGCTCGGAGATGTGTATAAGAGACAGAGGGCTTGATAGTCAGGT
	Fwd-11	TCGTCGGCAGCGTCAGATGTGTATAAGAGACAGATTACTATCCCTAGGAGGCC	Spacer-11/ Spacer-49
	Rev-11	GTCTCGTGGGCTCGGAGATGTGTATAAGAGACAGGGTTGGAAATATTGTTAGTGAAG
	Fwd-12	TCGTCGGCAGCGTCAGATGTGTATAAGAGACAGCTTGATCAAACTTTACCATTATTC	Spacer-12
	Rev-12	GTCTCGTGGGCTCGGAGATGTGTATAAGAGACAGAGGCCTGTAATTAGTTTTGG
	Fwd-13	TCGTCGGCAGCGTCAGATGTGTATAAGAGACAGCCAACTTGGTCTACAAGAC	Spacer-13/ Spacer-32/ Spacer-43
	Rev-13	GTCTCGTGGGCTCGGAGATGTGTATAAGAGACAGATATATAGAATGCGTAGAGAGG
	Fwd-14	TCGTCGGCAGCGTCAGATGTGTATAAGAGACAGGAAGTAACTCAAGGGATCCC	Spacer-14
	Rev-14	GTCTCGTGGGCTCGGAGATGTGTATAAGAGACAGCATCCTATGTGGGCAATTGA
	Fwd-15	TCGTCGGCAGCGTCAGATGTGTATAAGAGACAGTTTAACGTAGAATACGCAGC	Spacer-15/ Spacer-41
	Rev-15	GTCTCGTGGGCTCGGAGATGTGTATAAGAGACAGGATGTATAAGTTGATCGTAACG
	Fwd-16	TCGTCGGCAGCGTCAGATGTGTATAAGAGACAGCAAGCCAATCTCATATCCTAT	Spacer-16/ Spacer-48
	Rev-16	GTCTCGTGGGCTCGGAGATGTGTATAAGAGACAGGCGAGATGATATAGAGGACT
	Fwd-17	TCGTCGGCAGCGTCAGATGTGTATAAGAGACAGACTATTCCTGATTACCATGCTT	Spacer-17
	Rev-17	GTCTCGTGGGCTCGGAGATGTGTATAAGAGACAGGTTGAAGTTCTCATGAGTTTATG
	Fwd-18	TCGTCGGCAGCGTCAGATGTGTATAAGAGACAGGTAATCCATTGGTCTTAGGAAC	Spacer-18/ Spacer-34
	Rev-18	GTCTCGTGGGCTCGGAGATGTGTATAAGAGACAGAAGAGGCTAATAATGAAGGAG
	Fwd-19	TCGTCGGCAGCGTCAGATGTGTATAAGAGACAGTCTAGGAGTCTGCCTAATAGT	Spacer-19/ Spacer-57
	Rev-19	GTCTCGTGGGCTCGGAGATGTGTATAAGAGACAGAACAGTAGAAGTACTCCAATG
	Fwd-20	TCGTCGGCAGCGTCAGATGTGTATAAGAGACAGCCATCAAGATTAATTACTCCAACT	Spacer-20/ Spacer-35
	Rev-20	GTCTCGTGGGCTCGGAGATGTGTATAAGAGACAGTTAATGGTTTTAGGGTTTGGTG
	Fwd-21	TCGTCGGCAGCGTCAGATGTGTATAAGAGACAGTAAATATTAGCCCACCAACAG	Spacer-21/ Spacer-56
	Rev-21	GTCTCGTGGGCTCGGAGATGTGTATAAGAGACAGCATATTACTAGACCTGATGTTAG
	Fwd-22	TCGTCGGCAGCGTCAGATGTGTATAAGAGACAGCCTAATTAAACACATCAACTTCC	Spacer-22/ Spacer-30/ Spacer-53
	Rev-22	GTCTCGTGGGCTCGGAGATGTGTATAAGAGACAGACAGATGTAAACAGGATAGAG
	Fwd-23	TCGTCGGCAGCGTCAGATGTGTATAAGAGACAGTGAGCGTTCTATCATTCTAGC	Spacer-23/ Spacer-38/ Spacer-42
	Rev-23	GTCTCGTGGGCTCGGAGATGTGTATAAGAGACAGAAGTATTCTGAAGCTTGGAG
	Fwd-24	TCGTCGGCAGCGTCAGATGTGTATAAGAGACAGGCATTAAGTCTATGAGTTCC	Spacer-24/ Spacer-54
	Rev-24	GTCTCGTGGGCTCGGAGATGTGTATAAGAGACAGGTGTTTGTAGAGAGTAGGATCC
	Fwd-25	TCGTCGGCAGCGTCAGATGTGTATAAGAGACAGAGGAGATGACCAAATTTACAA	Spacer-25
	Rev-25	GTCTCGTGGGCTCGGAGATGTGTATAAGAGACAGCTCCTGCTTCTACTATTGATG
	Fwd-26	TCGTCGGCAGCGTCAGATGTGTATAAGAGACAGATTAACCTCCAACCCTCACA	Spacer-26/ Spacer-44/ Spacer-55
	Rev-26	GTCTCGTGGGCTCGGAGATGTGTATAAGAGACAGACATGGAAGCATGAATTAGCA
	MT-CO3 Spacer 1-Fwd	TCGTCGGCAGCGTCAGATGTGTATAAGAGACAGTGAAGGAACCTACCAAGGC	Spacer-27/ Spacer-51
	MT-CO3 Spacer 1-Rev	GTCTCGTGGGCTCGGAGATGTGTATAAGAGACAGAAGGCTATGATGAGCTCAT
	MT-ND3 Spacer 2-Fwd	TCGTCGGCAGCGTCAGATGTGTATAAGAGACAGAGACGTAGTCTGACTTTTCC	Spacer-28
	MT-ND3 Spacer 2-Rev	GTCTCGTGGGCTCGGAGATGTGTATAAGAGACAGGTCGAATCCGCATTCATATG
	MT-ND3 Spacer 3-Fwd	TCGTCGGCAGCGTCAGATGTGTATAAGAGACAGCTGAATAAACCCAGAAGAGAGT	Spacer-29/ Spacer-36/ Spacer-52
	MT-ND3 Spacer 3-Rev	GTCTCGTGGGCTCGGAGATGTGTATAAGAGACAGGAAGAGCAATTTCTAGGTCAA
	Fwd-33	TCGTCGGCAGCGTCAGATGTGTATAAGAGACAGACTAGATACATCAACATGATTTATCAC	Spacer-33
	Rev-33	GTCTCGTGGGCTCGGAGATGTGTATAAGAGACAGAACGATTGGGAATCCTATT
	Fwd-40	TCGTCGGCAGCGTCAGATGTGTATAAGAGACAGAGGACTGTAAGACTTCATCC	Spacer-40
	Rev-40	GTCTCGTGGGCTCGGAGATGTGTATAAGAGACAGTCTCTACTAAGACTTCTACCG
	Fwd-45	TCGTCGGCAGCGTCAGATGTGTATAAGAGACAGCAAGCACCCAGCATTCAACTGCGACCAAT	Spacer-45
	Rev-45	GTCTCGTGGGCTCGGAGATGTGTATAAGAGACAGGGGAGGCTAAGGCTGTTATTGTATCTGATGTG
	Fwd-47	TCGTCGGCAGCGTCAGATGTGTATAAGAGACAGATTAAGCTATCGGGCCCA	Spacer-47
	Rev-47	GTCTCGTGGGCTCGGAGATGTGTATAAGAGACAGCTGCTTCAGTTGATCGTGG
	mt.12147-Fwd	TCGTCGGCAGCGTCAGATGTGTATAAGAGACAGCAACATAAAACCCTCATTCAC	Human. mt.12147
	mt.12147-Rev	GTCTCGTGGGCTCGGAGATGTGTATAAGAGACAGTGAGTTAGCAGTTCTTGTGAG
Primers for long-range PCR	homo-mtDNA-F1-Fwd	CCAACACCGGAATGCCTAAAG
	homo-mtDNA-F1-Rev	CGTCGGTTTGTCATAGAAGTGT
	homo-mtDNA-F2-Fwd	CCATCTTAGTTTTCGCAGCC
	homo-mtDNA-F2-Rev	CCTCTTCACTGAAAGGTCAATTTCAC
Primers for Sanger sequencing	Sanger-F1	ACCTTACAAATAAGCGCTCT	Spacer-1/ Spacer-24/ Spacer-54
	Sanger-R1	GCTAGTGTTAGGGGTAGAAAG
	Sanger-F2	CTAGCAGAAACAAACCGGGC	Spacer-2/ Spacer-15/ Spacer-41
	Sanger-R2	GGGGCGAGGCCTAGTTTTA
	Sanger-F3	ATTCAAGCCTACGTATTCACC	Spacer-3/ Spacer-9/ Spacer-23/ Spacer-27/ Spacer-38/ Spacer-39/ Spacer-42/ Spacer-51
	Sanger-R3	CAGACTACGTCTACAAAATGTC
	Sanger-F4	GAGCGGGAATAGTGGGTAC	Spacer-4/ Spacer-25/ Spacer-37
	Sanger-R4	CGTGAAGCACGATGTCAAG
	Sanger-F5	CCCTAACGCTAATTCTAGTTG	Spacer-5/ Spacer-10/ Spacer-31
	Sanger-R5	GTTCAGTTGCTGAAAAGGTTAT
	Sanger-F6	ATCCCAGGCCGACTAAATCAA	Spacer-6/ Spacer-33/ Spacer-50
	Sanger-R6	GAAATTGGAGTTCCTTGTGG
	Sanger-F7	TTCCTACTAATTGGATGATGGTACGG	Spacer-7
	Sanger-R7	TTTATGGGTGTAATGCGGTGAATAAT
	Sanger-F8	CAGTTAGATCCCCAAGTCTC	Spacer-8/ Spacer-46
	Sanger-R8	ATGTAGTTGTCTGGGTCTCC
	Sanger-F11	TCCTGGCCATCGTACTCAAC	Spacer-11/ Spacer-14/ Spacer-49
	Sanger-R11	AATTAGTTGGGGGGCTAGG
	Sanger-F12	CCCCCTTCAATCAATCTAATAGG	Spacer-12/ Spacer-18/ Spacer-22/ Spacer-26/ Spacer-30/ Spacer-34/ Spacer-44/ Spacer-53/ Spacer-55
	Sanger-R12	TGAGGTGAGGATAAGCATGG
	Sanger-F13	TCGAGGAACCAACCTATGT	Spacer-13/ Spacer-16/ Spacer-32/ Spacer-43/ Spacer-48
	Sanger-R13	GAAATTGGAGTTCCTTGTGG
	Sanger-F17	TATAATTACAACCTGGCACTGAGTC	Spacer-17
	Sanger-R17	GCAGGTATTAATTGCTTCAATAATTAG
	Sanger-F19	CAGTTAGATCCCCAAGTCTC	Spacer-19/ Spacer-57
	Sanger-R19	CATTCGACTAGGGTTGTTCC
	Sanger-F20	CCTCCTTCCAACATAACTCC	Spacer-20/ Spacer-35
	Sanger-R20	ATGTAGTTGTCTGGGTCTCC
	Sanger-F21	CGGCTTACAGCTAACATTAC	Spacer-21/ Spacer-56
	Sanger-R21	CAGACTACGTCTACAAAATGTC
	Sanger-F28	CATTCTTCATGGCTACTGGA	Spacer-28/ Spacer-29/ Spacer-36/ Spacer-52
	Sanger-R28	GTAGCATTAGTGAGGGAAGAAT
	Sanger-12147-F	CCTACTGGGAGAACTCTCTGTG	Human. mt.12147
	Sanger-12147-R	TGCTCGGGCGTATCATCAAC
