# Supplementary material for: Harnessing accurate mitochondrial DNA base editing mediated by DdCBEs in a predictable manner
Source: Front Bioeng Biotechnol. 2024 Apr 9;12:1372211. doi: 10.3389/fbioe.2024.1372211 (PMC11035818; doi:10.3389/fbioe.2024.1372211)
Supplement: Supplementary file 3 [file Table3.XLSX]

## Sheet: Sheet1
	Serial Number	Target Site	Strand	Space region (5'-3')	Left-mitoTALE target sequence (5'-3')	Right-mitoTALE target sequence (5'-3')	Locus	Spacer
aC sites	AC-1	2773	sense	AACACTCCTCGTCCCC	TCTTTATTAATATCCT	TATGGCGATTAGAAT	ND1	Spacer-1
	AC-2	3592	anti-sense	AACGGAAGCGTGGATA	TGGATCCGAGCATCT	TGTATAAGTTGATCGT	ND1	Spacer-2
	AC-3	8689	sense	AACATCAGGTCTAGTA	TTTCAGCCCTCCTTCT	TATAGTGAAATCATAT	CO3	Spacer-3
	AC-4	8700	anti-sense	TACTAGACCTGATGTT	TTTCAGCCCTCCTTCT	TATAGTGAAATCATAT	CO3	Spacer-3
	AC-5	5571	sense	GACTTGTCCCACTAAT	TGGAGGCTTTGGAAACT	TCTGGGGCTCCGATT	CO1	Spacer-4
	AC-6	10285	sense	AACACTTCTATGACAA	TTAGTTTAACCAGCCT	TATAATTTTCGTCGGT	ND4	Spacer-5
	AC-7	8204	sense	TTACACCTACTACCCA	TTTTACCACATACAT	TAGATTTATGGATAGT	ATP6	Spacer-6
	AC-8	12533	sense	CCACCCCCTCACGACT	TCCTACTGGTCCGATT	TAAAATAAAGTTATTATT	ND5	Spacer-7
	AC-9	14747	sense	CCACGAAACAGGATCA	TTCACCTCCTCTTCCT	TCCTGTTGGGTTGTT	CYTB	Spacer-8
	AC-10	9072	sense	AAACGAAACCACATAA	TAGCCTTATAGAAGGT	TTAGTAGGGCTTGAT	CO3	Spacer-9
	AC-11	10125	sense	CAAACACGTACGGAAC	TACTAGTAAAAGTTT	TTTTGGACGTAATCT	ND4L	Spacer-10
	AC-12	4737	anti-sense	TAGACAGTTGTTTTTT	TCATCACAGAACTTAT	TGAGTGTTGCTATAAT	ND2	Spacer-11
	AC-13	11407	sense	ACCACCCAACGCGGCA	TATACATAATTATT	TATGGTTGGTTAGTT	ND4	Spacer-12
	AC-14	2775	sense	AACACTCCTCGTCCCC	TCTTTATTAATATCCT	TATGGCGATTAGAAT	ND1	Spacer-1
	AC-15	10287	sense	AACACTTCTATGACAA	TTAGTTTAACCAGCCT	TATAATTTTCGTCGGT	ND4	Spacer-5
	AC-16	7152	sense	ATTAACAACAAAACTA	TATCATCTCGCTAAT	TTGTGCTTGTATGTGT	CO2	Spacer-13
	AC-17	2781	anti-sense	GGGGACGAGGAGTGTT	TCTTTATTAATATCCT	TATGGCGATTAGAAT	ND1	Spacer-1
	AC-18	8206	sense	TTACACCTACTACCCA	TTTTACCACATACAT	TAGATTTATGGATAGT	ATP6	Spacer-6
	AC-19	4363	sense	ACTCAACTCTACTATC	TTCAAATTTACCCGCT	TTGCTAGTATTAAAAT	ND2	Spacer-14
	AC-20	3585	sense	TATCCACGCTTCCGTT	TGGATCCGAGCATCT	TGTATAAGTTGATCGT	ND1	Spacer-2
	AC-21	10127	sense	CAAACACGTACGGAAC	TACTAGTAAAAGTTT	TTTTGGACGTAATCT	ND4L	Spacer-10
	AC-22	4732	sense	AAAAAACAACTGTCTA	TCATCACAGAACTTAT	TGAGTGTTGCTATAAT	ND2	Spacer-11
	AC-23	3510	sense	ACCAGAACTCTACTCA	TATACTATATCAATTT	TATTATGAAGTTAGT	ND1	Spacer-15
	AC-24	7040	sense	TGGTCTACAAGACGCC	TACCCATTCCAACT	TATAATAGGGGATGT	CO2	Spacer-16
	AC-25	12218	sense	GATGGTACGGACGAAC	TTCCTACTAATTGGAT	TGCAGTATTTGCGTCT	ND5	Spacer-17
	AC-26	11787	sense	TCTTCTACTATCCCCA	TCTTATTAATCTTCAT	TATTGAAATTAGGAT	ND5	Spacer-18
	AC-27	8695	anti-sense	TACTAGACCTGATGTT	TTTCAGCCCTCCTTCT	TATAGTGAAATCATAT	CO3	Spacer-3
	AC-28	14376	sense	ACGGGTGACTAATCCG	TGTCGAGACGTAAATT	TTGCGTGTATATAT	CYTB	Spacer-19
	AC-29	14752	sense	CCACGAAACAGGATCA	TTCACCTCCTCTTCCT	TCCTGTTGGGTTGTT	CYTB	Spacer-8
	AC-30	9077	sense	AAACGAAACCACATAA	TAGCCTTATAGAAGGT	TTAGTAGGGCTTGAT	CO3	Spacer-9
	AC-31	10128	anti-sense	GTTCCGTACGTGTTTG	TACTAGTAAAAGTTT	TTTTGGACGTAATCT	ND4L	Spacer-10
	AC-32	7155	sense	ATTAACAACAAAACTA	TATCATCTCGCTAAT	TTGTGCTTGTATGTGT	CO2	Spacer-13
	AC-33	11554	anti-sense	TTTGTAAACTATATTC	TACAGGCCTGACAATATGT	TCACAGTCTAATGTTT	MT-TH	Spacer-26
	AC-34	13829	anti-sense	ATCCAGAGACTTGGGG	TTAATCAGTTAGAT	TAGCTACTGAGGAAT	ND6	Spacer-20
	AC-35	8611	sense	ACATAATGACCCACCA	TATCTACATGATAAT	TGATATGCATGAGTT	CO3	Spacer-21
	AC-36	11909	sense	ATTTTTCCACAATAAT	TCTTACCCCTATTAAT	TAATTATATATTCTAT	ND5	Spacer-22
	AC-37	8210	sense	TTACACCTACTACCCA	TTTTACCACATACAT	TAGATTTATGGATAGT	ATP6	Spacer-6
	AC-38	4735	sense	AAAAAACAACTGTCTA	TCATCACAGAACTTAT	TGAGTGTTGCTATAAT	ND2	Spacer-11
	AC-39	11412	sense	ACCACCCAACGCGGCA	TATACATAATTATT	TATGGTTGGTTAGTT	ND4	Spacer-12
	AC-40	9030	anti-sense	GTAATTGAAACACCTG	TCAGTACTTCTAGCAT	TATGATGAGCTCAT	CO3	Spacer-23
	AC-41	3122	sense	GAGCCTCAAACTCCAA	TTCTATGATCAGGAT	TCCGAATAGTGAGTAT	ND1	Spacer-24
	AC-42	5541	sense	CATAGTAATACCAATA	TGTTATAATTTTCTT	TCCAAAGCCTCCAATTAT	CO1	Spacer-25
	AC-43	5574	anti-sense	ATTAGTGGGACAAGTC	TGGAGGCTTTGGAAACT	TCTGGGGCTCCGATT	CO1	Spacer-4
	AC-44	10131	sense	CAAACACGTACGGAAC	TACTAGTAAAAGTTT	TTTTGGACGTAATCT	ND4L	Spacer-10
	AC-45	5580	sense	GACTTGTCCCACTAAT	TGGAGGCTTTGGAAACT	TCTGGGGCTCCGATT	CO1	Spacer-4
	AC-46	12541	sense	CCACCCCCTCACGACT	TCCTACTGGTCCGATT	TAAAATAAAGTTATTATT	ND5	Spacer-7
	AC-47	9080	sense	AAACGAAACCACATAA	TAGCCTTATAGAAGGT	TTAGTAGGGCTTGAT	CO3	Spacer-9
	AC-48	4368	sense	ACTCAACTCTACTATC	TTCAAATTTACCCGCT	TTGCTAGTATTAAAAT	ND2	Spacer-14
	AC-49	12222	sense	GATGGTACGGACGAAC	TTCCTACTAATTGGAT	TGCAGTATTTGCGTCT	ND5	Spacer-17
	AC-50	12215	anti-sense	GTTCGTCCGTACCATC	TTCCTACTAATTGGAT	TGCAGTATTTGCGTCT	ND5	Spacer-17
	AC-51	14372	anti-sense	CGGATTAGTCACCCGT	TGTCGAGACGTAAATT	TTGCGTGTATATAT	CYTB	Spacer-19
	AC-52	5535	anti-sense	TATTGGTATTACTATG	TGTTATAATTTTCTT	TCCAAAGCCTCCAATTAT	CO1	Spacer-25
	AC-53	8213	sense	TTACACCTACTACCCA	TTTTACCACATACAT	TAGATTTATGGATAGT	ATP6	Spacer-6
	AC-54	3515	sense	ACCAGAACTCTACTCA	TATACTATATCAATTT	TATTATGAAGTTAGT	ND1	Spacer-15
	AC-55	7045	sense	TGGTCTACAAGACGCC	TACCCATTCCAACT	TATAATAGGGGATGT	CO2	Spacer-16
	AC-56	9028	anti-sense	GTAATTGAAACACCTG	TCAGTACTTCTAGCAT	TATGATGAGCTCAT	CO3	Spacer-23
	AC-57	11559	sense	GAATATAGTTTACAAA	TACAGGCCTGACAATATGT	TCACAGTCTAATGTTT	MT-TH	Spacer-26
	AC-58	10296	sense	AACACTTCTATGACAA	TTAGTTTAACCAGCCT	TATAATTTTCGTCGGT	ND4	Spacer-5
	AC-59	7160	sense	ATTAACAACAAAACTA	TATCATCTCGCTAAT	TTGTGCTTGTATGTGT	CO2	Spacer-13
	AC-60	7035	anti-sense	GGCGTCTTGTAGACCA	TACCCATTCCAACT	TATAATAGGGGATGT	CO2	Spacer-16
	AC-61	8615	sense	ACATAATGACCCACCA	TATCTACATGATAAT	TGATATGCATGAGTT	CO3	Spacer-21
tC sites	TC-1	13826	anti-sense	ATCCAGAGACTTGGGG	TTAATCAGTTAGAT	TAGCTACTGAGGAAT	ND6	Spacer-20
	TC-2	4360	sense	ACTCAACTCTACTATC	TTCAAATTTACCCGCT	TTGCTAGTATTAAAAT	ND2	Spacer-14
	TC-3	3582	sense	TATCCACGCTTCCGTT	TGGATCCGAGCATCT	TGTATAAGTTGATCGT	ND1	Spacer-2
	TC-4	12542	anti-sense	AGTCGTGAGGGGGTGG	TCCTACTGGTCCGATT	TAAAATAAAGTTATTATT	ND5	Spacer-7
	TC-5	10133	anti-sense	GTTCCGTACGTGTTTG	TACTAGTAAAAGTTT	TTTTGGACGTAATCT	ND4L	Spacer-10
	TC-6	12223	anti-sense	GTTCGTCCGTACCATC	TTCCTACTAATTGGAT	TGCAGTATTTGCGTCT	ND5	Spacer-17
	TC-7	7037	sense	TGGTCTACAAGACGCC	TACCCATTCCAACT	TATAATAGGGGATGT	CO2	Spacer-16
	TC-8	10294	anti-sense	TTGTCATAGAAGTGTT	TTAGTTTAACCAGCCT	TATAATTTTCGTCGGT	ND4	Spacer-5
	TC-9	11784	sense	TCTTCTACTATCCCCA	TCTTATTAATCTTCAT	TATTGAAATTAGGAT	ND5	Spacer-18
	TC-10	14755	anti-sense	TGATCCTGTTTCGTGG	TTCACCTCCTCTTCCT	TCCTGTTGGGTTGTT	CYTB	Spacer-8
	TC-11	7043	anti-sense	GGCGTCTTGTAGACCA	TACCCATTCCAACT	TATAATAGGGGATGT	CO2	Spacer-16
	TC-12	8692	sense	AACATCAGGTCTAGTA	TTTCAGCCCTCCTTCT	TATAGTGAAATCATAT	CO3	Spacer-3
	TC-13	2777	sense	AACACTCCTCGTCCCC	TCTTTATTAATATCCT	TATGGCGATTAGAAT	ND1	Spacer-1
	TC-14	3118	sense	GAGCCTCAAACTCCAA	TTCTATGATCAGGAT	TCCGAATAGTGAGTAT	ND1	Spacer-24
	TC-15	12220	anti-sense	GTTCGTCCGTACCATC	TTCCTACTAATTGGAT	TGCAGTATTTGCGTCT	ND5	Spacer-17
	TC-16	11906	sense	ATTTTTCCACAATAAT	TCTTACCCCTATTAAT	TAATTATATATTCTAT	ND5	Spacer-22
	TC-17	5576	sense	GACTTGTCCCACTAAT	TGGAGGCTTTGGAAACT	TCTGGGGCTCCGATT	CO1	Spacer-4
	TC-18	10290	sense	AACACTTCTATGACAA	TTAGTTTAACCAGCCT	TATAATTTTCGTCGGT	ND4	Spacer-5
	TC-19	4365	sense	ACTCAACTCTACTATC	TTCAAATTTACCCGCT	TTGCTAGTATTAAAAT	ND2	Spacer-14
	TC-20	13831	sense	CCCCAAGTCTCTGGAT	TTAATCAGTTAGAT	TAGCTACTGAGGAAT	ND6	Spacer-20
	TC-21	8609	anti-sense	TGGTGGGTCATTATGT	TATCTACATGATAAT	TGATATGCATGAGTT	CO3	Spacer-21
	TC-22	2780	sense	AACACTCCTCGTCCCC	TCTTTATTAATATCCT	TATGGCGATTAGAAT	ND1	Spacer-1
	TC-23	3512	sense	ACCAGAACTCTACTCA	TATACTATATCAATTT	TATTATGAAGTTAGT	ND1	Spacer-15
	TC-24	14374	anti-sense	CGGATTAGTCACCCGT	TGTCGAGACGTAAATT	TTGCGTGTATATAT	CYTB	Spacer-19
	TC-25	9034	sense	CAGGTGTTTCAATTAC	TCAGTACTTCTAGCAT	TATGATGAGCTCAT	CO3	Spacer-23
	TC-26	12539	sense	CCACCCCCTCACGACT	TCCTACTGGTCCGATT	TAAAATAAAGTTATTATT	ND5	Spacer-7
	TC-27	8697	sense	AACATCAGGTCTAGTA	TTTCAGCCCTCCTTCT	TATAGTGAAATCATAT	CO3	Spacer-3
	TC-28	13833	sense	CCCCAAGTCTCTGGAT	TTAATCAGTTAGAT	TAGCTACTGAGGAAT	ND6	Spacer-20
	TC-29	3590	sense	TATCCACGCTTCCGTT	TGGATCCGAGCATCT	TGTATAAGTTGATCGT	ND1	Spacer-2
	TC-30	3507	anti-sense	TGAGTAGAGTTCTGGT	TATACTATATCAATTT	TATTATGAAGTTAGT	ND1	Spacer-15
	TC-31	14748	anti-sense	TGATCCTGTTTCGTGG	TTCACCTCCTCTTCCT	TCCTGTTGGGTTGTT	CYTB	Spacer-8
	TC-32	9073	anti-sense	TTATGTGGTTTCGTTT	TAGCCTTATAGAAGGT	TTAGTAGGGCTTGAT	CO3	Spacer-9
	TC-33	11791	sense	TCTTCTACTATCCCCA	TCTTATTAATCTTCAT	TATTGAAATTAGGAT	ND5	Spacer-18
	TC-34	2783	sense	AACACTCCTCGTCCCC	TCTTTATTAATATCCT	TATGGCGATTAGAAT	ND1	Spacer-1
	TC-35	3124	sense	GAGCCTCAAACTCCAA	TTCTATGATCAGGAT	TCCGAATAGTGAGTAT	ND1	Spacer-24
	TC-36	4739	sense	AAAAAACAACTGTCTA	TCATCACAGAACTTAT	TGAGTGTTGCTATAAT	ND2	Spacer-11
	TC-37	14381	sense	ACGGGTGACTAATCCG	TGTCGAGACGTAAATT	TTGCGTGTATATAT	CYTB	Spacer-19
	MT-CO3 site 1	8928	sense	AGCCTCGTACCAACAC	TGAGCGTTCTATCATTCT	TCAGCAGCCTCCTAGATCAT	CO3	Spacer-27
		8925	anti-sense	GTGTTGGTACGAGGCT	TGAGCGTTCTATCATTCT	TCAGCAGCCTCCTAGATCAT		Spacer-27
	MT-ND3 site 2	9470	sense	TAACCTGTACACTGTT	TAAACCCAGAAGAGAGTAAT	TAAAATATTAATGAAGAT	ND3	Spacer-28
		9467	anti-sense	AACAGTGTACAGGTTA	TAAACCCAGAAGAGAGTAAT	TAAAATATTAATGAAGAT		Spacer-28
	MT-ND3 site 3	9548	sense	AAATCTGTACTCAGAA	TCTGACTCCCCCAAAT	TATGGATTTGCTTT	ND3	Spacer-29
		9545	anti-sense	TTCTGAGTACAGATTT	TCTGACTCCCCCAAAT	TATGGATTTGCTTT		Spacer-29
14bp Spacer	14S-1	11909	sense	TTCCACAATAATAT	TTACCCCTATTAATATTT	TAATTATATATTCT	ND5	Spacer-30
	14S-2	10125	sense	TCAAACACGTACGG	TACTAGTAAAAGTT	TTTTGGACGTAATCTGTT	ND4L	Spacer-31
	14S-3	10128	anti-sense	CCGTACGTGTTTGA	TACTAGTAAAAGTT	TTTTGGACGTAATCTGTT	ND4L	Spacer-31
	14S-4	7155	sense	TAACAACAAAACTA	TATCATCTCGCTAATAT	TTGTGCTTGTATGTGT	CO2	Spacer-32
	14S-5	7893	sense	CACTAACAACCATA	TGGCACCTTCACCAAAAT	TCAAGGGGTTTTTACTTT	ATP8	Spacer-33
	14S-6	11787	sense	CTTCTACTATCCCC	TCTTATTAATCTTCATT	TATTGAAATTAGGATT	ND5	Spacer-34
	14S-7	13829	anti-sense	CCAGAGACTTGGGG	TTAATCAGTTAGAT	TAGCTACTGAGGAATAT	ND6	Spacer-35
	14S-8	9545	anti-sense	CTGAGTACAGATTT	TCTGACTCCCCCAAAT	TATGGATTTGCTTTTT	ND3	Spacer-36
	14S-9	10127	sense	TCAAACACGTACGG	TACTAGTAAAAGTT	TTTTGGACGTAATCTGTT	ND4L	Spacer-31
	14S-10	5574	anti-sense	TAGTGGGACAAGTC	TGGAGGCTTTGGAAACT	TCTGGGGCTCCGATTAT	CO1	Spacer-37
	14S-11	9030	anti-sense	AATTGAAACACCTG	TCAGTACTTCTAGCAT	TATGATGAGCTCATGT	CO3	Spacer-38
	14S-12	9077	sense	AAACGAAACCACAT	TAGCCTTATAGAAGGT	TTAGTAGGGCTTGATTT	CO3	Spacer-39
	14S-13	5083	sense	AAGCTAAGACCTCA	TCAATTGCTTTAATT	TTCCTGCCAATCTAGT	MT-TA	Spacer-40
	14S-14	7896	sense	CACTAACAACCATA	TGGCACCTTCACCAAAAT	TCAAGGGGTTTTTACTTT	ATP8	Spacer-33
	14S-15	9548	sense	AAATCTGTACTCAG	TCTGACTCCCCCAAAT	TATGGATTTGCTTTTT	ND3	Spacer-36
18bp Spacer	18S-1	3466	sense	AACAACTATTATCTTCCT	TATTCTAATAAACGCCCT	TATAGTATAGGGGTCCT	ND1	Spacer-41
	18S-2	8932	sense	ACCAACACATGATCTAGG	TCATTCTAGCCTCGT	TGGAGGTCAGCAGCCT	CO3	Spacer-42
	18S-3	7152	sense	ATTAACAACAAAACTAAC	TATCATCTCGCTAAT	TTGTGCTTGTATGT	CO2	Spacer-43
	18S-4	11554	anti-sense	TGTAAACTATATTCACAT	TACAGGCCTGACAAT	TCACAGTCTAATGTTTTT	MT-TH	Spacer-44
	18S-5	14204	sense	CATTGACCTACCTGCCCC	TTATTAACCACTCATT	TGATGAAATGTTGGAT	CYTB	Spacer-45
	18S-6	14747	sense	CCTCCACGAAACAGGATC	TCGTTCACCTCCTCTT	TCCTGTTGGGTTGTTT	CYTB	Spacer-46
	18S-7	3965	anti-sense	GTGATTACAGGACCTAAG	TCTACTTCACAATCTT	TGGTGCTGGATATT	ND2	Spacer-47
	18S-8	8934	sense	ACCAACACATGATCTAGG	TCATTCTAGCCTCGT	TGGAGGTCAGCAGCCT	CO3	Spacer-42
	18S-9	7040	sense	TGGTCTACAAGACGCCAC	TACCCATTCCAACT	TTCTATAATAGGGGAT	CO2	Spacer-48
	18S-10	4732	sense	ATAAAAAACAACTGTCTA	TCATCACAGAACTT	TGAGTGTTGCTATAAT	ND2	Spacer-49
	18S-11	7155	sense	ATTAACAACAAAACTAAC	TATCATCTCGCTAAT	TTGTGCTTGTATGT	CO2	Spacer-43
	18S-12	8210	sense	TACACCTACTACCCAACT	TTTTACCACATACATT	TTAGATTTATGGAT	ATP6	Spacer-50
	18S-13	8925	anti-sense	GTGTTGGTACGAGGCTAG	TGAGCGTTCTATCATT	TCAGCAGCCTCCTAGATCAT	CO3	Spacer-51
	18S-14	9548	sense	AAATCTGTACTCAGAAAA	TCTGACTCCCCCAAAT	TTCATATGGATTTGCT	ND3	Spacer-52
	18S-15	11909	sense	ATTTTTCCACAATAATAT	TCTTACCCCTATTAAT	TAATTATATATTCT	ND5	Spacer-53
	18S-16	3122	sense	GAGCCTCAAACTCCAAAT	TTCTATGATCAGGAT	TCCGAATAGTGAGT	ND1	Spacer-54
	18S-17	11554	anti-sense	TTTTTGTAAACTATATTC	TACAGGCCTGACAATATGT	TCACAGTCTAATGT	MT-TH	Spacer-55
	18S-18	14208	sense	CATTGACCTACCTGCCCC	TTATTAACCACTCATT	TGATGAAATGTTGGAT	CYTB	Spacer-45
	18S-19	4735	sense	ATAAAAAACAACTGTCTA	TCATCACAGAACTT	TGAGTGTTGCTATAAT	ND2	Spacer-49
	18S-20	8213	sense	TACACCTACTACCCAACT	TTTTACCACATACATT	TTAGATTTATGGAT	ATP6	Spacer-50
	18S-21	8928	sense	CTAGCCTCGTACCAACAC	TGAGCGTTCTATCATT	TCAGCAGCCTCCTAGATCAT	CO3	Spacer-51
	18S-22	9545	anti-sense	TTTTCTGAGTACAGATTT	TCTGACTCCCCCAAAT	TTCATATGGATTTGCT	ND3	Spacer-52
	18S-23	14752	sense	CCTCCACGAAACAGGATC	TCGTTCACCTCCTCTT	TCCTGTTGGGTTGTTT	CYTB	Spacer-46
	18S-24	3960	anti-sense	GTGATTACAGGACCTAAG	TCTACTTCACAATCTT	TGGTGCTGGATATT	ND2	Spacer-47
	18S-25	7045	sense	TGGTCTACAAGACGCCAC	TACCCATTCCAACT	TTCTATAATAGGGGAT	CO2	Spacer-48
	18S-26	8611	sense	AATACATAATGACCCACC	TATATCTACATGAT	TGATATGCATGAGTTT	CO3	Spacer-56
	18S-27	7160	sense	ATTAACAACAAAACTAAC	TATCATCTCGCTAAT	TTGTGCTTGTATGT	CO2	Spacer-43
	18S-28	14287	anti-sense	GGCTAAGAAAAGACCTGT	TAATAGTCCAAATCATT	TGATGTGTAGTGTAT	CYTB	Spacer-57
