# Supplementary material for: Harnessing accurate mitochondrial DNA base editing mediated by DdCBEs in a predictable manner
Source: Front Bioeng Biotechnol. 2024 Apr 9;12:1372211. doi: 10.3389/fbioe.2024.1372211 (PMC11035818; doi:10.3389/fbioe.2024.1372211)
Supplement: Supplementary file 5 [file Table6.XLSX]

## Sheet: Sheet1
Serial Number	Target Site	Motif	Position	G1333 Pair used in Figure 1	G1397 Pair used in Figure 1
AC-1	2773	aCa	C3	neither	neither
AC-2	3592	aCg	C3	neither	neither
AC-3	8689	aCa	C3	neither	neither
AC-4	8700	aCt	C3	neither	neither
AC-5	5571	aCt	C3	neither	neither
AC-6	10285	aCa	C3	neither	neither
AC-7	8204	aCa	C4	neither	neither
AC-8	12533	aCc	C4	neither	neither
AC-9	14747	aCg	C4	neither	neither
AC-10	9072	aCg	C4	neither	neither
AC-11	10125	aCa	C5	neither	neither
AC-12	4737	aCa	C5	neither	neither
AC-13	11407	aCc	C5	neither	neither
AC-14	2775	aCt	C5	neither	neither
AC-15	10287	aCt	C5	neither	neither
AC-16	7152	aCa	C6	neither	neither
AC-17	2781	aCg	C6	neither	neither
AC-18	8206	aCc	C6	neither	neither
AC-19	4363	aCt	C7	G1333NL+G1333CR	neither
AC-20	3585	aCg	C7	G1333NL+G1333CR	neither
AC-21	10127	aCg	C7	neither	neither
AC-22	4732	aCa	C7	neither	neither
AC-23	3510	aCt	C8	G1333NL+G1333CR	neither
AC-24	7040	aCa	C8	G1333NL+G1333CR	neither
AC-25	12218	aCg	C8	G1333NL+G1333CR	neither
AC-26	11787	aCt	C8	G1333NL+G1333CR	neither
AC-27	8695	aCc	C8	G1333CL+G1333NR	neither
AC-28	14376	aCt	C9	G1333NL+G1333CR	G1397CL+G1397NR
AC-29	14752	aCa	C9	G1333NL+G1333CR	neither
AC-30	9077	aCc	C9	G1333NL+G1333CR	neither
AC-31	10128	aCg	C9	G1333CL+G1333NR	neither
AC-32	7155	aCa	C9	G1333NL+G1333CR	G1397CL+G1397NR
AC-33	11554	aCt	C9	G1333CL+G1333NR	G1397NL+G1397CR
AC-34	13829	aCt	C10	G1333CL+G1333NR	G1397NL+G1397CR
AC-35	8611	aCc	C10	G1333NL+G1333CR	G1397CL+G1397NR
AC-36	11909	aCa	C10	G1333NL+G1333CR	G1397CL+G1397NR
AC-37	8210	aCt	C10	G1333NL+G1333CR	G1397CL+G1397NR
AC-38	4735	aCt	C10	G1333NL+G1333CR	G1397CL+G1397NR
AC-39	11412	aCg	C10	G1333NL+G1333CR	G1397CL+G1397NR
AC-40	9030	aCa	C11	neither	neither
AC-41	3122	aCt	C11	G1333NL+G1333CR	G1397CL+G1397NR
AC-42	5541	aCc	C11	G1333NL+G1333CR	G1397CL+G1397NR
AC-43	5574	aCa	C11	G1333CL+G1333NR	G1397NL+G1397CR
AC-44	10131	aCg	C11	neither	neither
AC-45	5580	aCt	C12	G1333NL+G1333CR	G1397NL+G1397CR
AC-46	12541	aCg	C12	neither	neither
AC-47	9080	aCa	C12	neither	G1397NL+G1397CR
AC-48	4368	aCt	C12	neither	G1397CL+G1397NR
AC-49	12222	aCg	C12	neither	neither
AC-50	12215	aCc	C12	neither	G1397NL+G1397CR
AC-51	14372	aCc	C12	G1333CL+G1333NR	G1397CL+G1397NR
AC-52	5535	aCt	C12	neither	G1397NL+G1397CR
AC-53	8213	aCc	C13	neither	G1397CL+G1397NR
AC-54	3515	aCt	C13	neither	G1397CL+G1397NR
AC-55	7045	aCg	C13	neither	neither
AC-56	9028	aCc	C13	neither	neither
AC-57	11559	aCa	C13	neither	neither
AC-58	10296	aCa	C14	neither	neither
AC-59	7160	aCt	C14	neither	neither
AC-60	7035	aCc	C14	neither	G1397NL+G1397CR
AC-61	8615	aCc	C14	neither	neither
TC-1	13826	tCc	C3	G1333NL+G1333CR	neither
TC-2	4360	tCa	C4	G1333CL+G1333NR	neither
TC-3	3582	tCc	C4	G1333CL+G1333NR	G1397CL+G1397NR
TC-4	12542	tCg	C4	G1333NL+G1333CR	G1397CL+G1397NR
TC-5	10133	tCc	C4	G1333NL+G1333CR	neither
TC-6	12223	tCg	C4	G1333NL+G1333CR	neither
TC-7	7037	tCt	C5	G1333CL+G1333NR	G1397NL+G1397CR
TC-8	10294	tCa	C5	G1333NL+G1333CR	G1397CL+G1397NR
TC-9	11784	tCt	C5	neither	neither
TC-10	14755	tCc	C5	G1333NL+G1333CR	G1397NL+G1397CR
TC-11	7043	tCt	C6	G1333CL+G1333NR	G1397CL+G1397NR
TC-12	8692	tCa	C6	G1333NL+G1333CR	neither
TC-13	2777	tCc	C7	G1333NL+G1333CR	G1397NL+G1397CR
TC-14	3118	tCa	C7	G1333NL+G1333CR	G1397NL+G1397CR
TC-15	12220	tCc	C7	G1333CL+G1333NR	G1397CL+G1397NR
TC-16	11906	tCc	C7	G1333NL+G1333CR	G1397NL+G1397CR
TC-17	5576	tCc	C8	G1333NL+G1333CR	G1397NL+G1397CR
TC-18	10290	tCt	C8	G1333NL+G1333CR	G1397CL+G1397NR
TC-19	4365	tCt	C9	G1333NL+G1333CR	G1397CL+G1397NR
TC-20	13831	tCt	C9	G1333NL+G1333CR	G1397CL+G1397NR
TC-21	8609	tCa	C9	G1333CL+G1333NR	G1397NL+G1397CR
TC-22	2780	tCg	C10	G1333NL+G1333CR	G1397CL+G1397NR
TC-23	3512	tCt	C10	G1333NL+G1333CR	G1397CL+G1397NR
TC-24	14374	tCa	C10	G1333CL+G1333NR	G1397NL+G1397CR
TC-25	9034	tCa	C10	G1333NL+G1333CR	G1397CL+G1397NR
TC-26	12539	tCa	C10	G1333NL+G1333CR	G1397CL+G1397NR
TC-27	8697	tCt	C11	G1333NL+G1333CR	G1397CL+G1397NR
TC-28	13833	tCt	C11	G1333NL+G1333CR	G1397CL+G1397NR
TC-29	3590	tCc	C12	G1333NL+G1333CR	G1397CL+G1397NR
TC-30	3507	tCt	C12	G1333CL+G1333NR	G1397NL+G1397CR
TC-31	14748	tCg	C12	G1333CL+G1333NR	G1397CL+G1397NR
TC-32	9073	tCg	C12	G1333CL+G1333NR	G1397NL+G1397CR
TC-33	11791	tCc	C12	G1333NL+G1333CR	G1397NL+G1397CR
TC-34	2783	tCc	C13	G1333NL+G1333CR	G1397CL+G1397NR
TC-35	3124	tCc	C13	neither	G1397CL+G1397NR
TC-36	4739	tCt	C14	neither	G1397CL+G1397NR
TC-37	14381	tCc	C14	G1333CL+G1333NR	G1397NL+G1397CR
