# Supplementary material for: Harnessing accurate mitochondrial DNA base editing mediated by DdCBEs in a predictable manner
Source: Front Bioeng Biotechnol. 2024 Apr 9;12:1372211. doi: 10.3389/fbioe.2024.1372211 (PMC11035818; doi:10.3389/fbioe.2024.1372211)
Supplement: Supplementary file 6 [file Table4.XLSX]

## Sheet: Sheet1
Target Site	Editing efficiency of aC sites
	1333CL + 1333NR			1333NL + 1333CR			1397CL + 1397NR			1397NL + 1397CR
	Repeat 1	Repeat 2	Repeat 3	Repeat 1	Repeat 2	Repeat 3	Repeat 1	Repeat 2	Repeat 3	Repeat 1	Repeat 2	Repeat 3
2773	0	0	0	0	0	0	0	0	0	0	0	0
3592	0	0	0	0	0	0	0	0	0	0	0	0
8689	0	0	0	0	0	0	0	0	0	/	0	0
8700	0	0	0	0	0	0	0	0	0	/	0	0
5571	0	0	0	0	0	0	0	0	0	0	0	0
10285	0	0	0	0	0	0	0	0	0	0	0	0
8204	0	0	0	0	/	0	0	0	0	0	0	0
12533	0	0	0	0	0	0	0	0	0	0	0	0
14747	0	0	0	0	0	0	0	0	0	0	0	0
9072	0	0	0	0	0	0	0	0	0	0	0	0
10125	0	0	0	0	0	0	0	0	0	0	0	0
4737	0	0	0	0	0	0	0	0	0	0	0	0
11407	0	0	0	0	0	0	0	0	0	0	0	0
2775	0	0	0	0	0	0	0	0	0	0	0	0
10287	0	0	0	0	0	0	0	0	0	0	0	0
7152	0	0	0	0	0	0	0	0	0	0	0	0
2781	0	0	0	0	0	0	0	0	0	0	0	0
8206	0	0	0	0	/	0	0	0	0	0	0	0
4363	0	0	0	0.0154598	0.0116025	0.0116541	0	0	0	0	0	0
3585	0	0	0	0.0370981	0.0352224	0.0404	0	0	0	0	0	0
10127	0	0	0	0	0	0	0	0	0	0	0	0
4732	0	0	0	0	0	0	0	0	0	0	0	0
3510	0	0	0	0.349626	0.299395	0.243925	0	0	0	0	0	0
7040	0	0	0	0.199347	0.190211	0.139452	0	0	0	0	0	0
12218	0	0	0	0.0435206	0.0292119	0.0242823	0	0	0	0	0	0
11787	0	0	0	0.109997	0.0945664	0.0999219	0	0	0	0	0	0
8695	0.478584	0.485811	0.400772	0	0	0	0	0	0	/	0	0
14376	0	0	0	0.3686	0.2528	0.2331	0.0219	0.0210013	0.0197	0	0	0
14752	0	0	0	0.310333	0.311582	0.243999	0	0	0	0	0	0
9077	0	0	0	0.314438	0.269487	0.253684	0.0119113	0	0	0	0	0
10128	0.0341087	0.0403379	0.0383388	0	0	0	0	0	0	0	0	0
7155	0	0	0	0.37825	0.465685	0.353882	0.0140955	0.014004	0	0	0	0
11554	0.3794	0.4119	0.3389	0	0	0	0	0	0	0.0238474	0.0151835	0
13829	0.561184	0.412742	0.357768	0.0199601	0	0	0.133953	0.104413	0.102445	0.341688	0.27851	0.306186
8611	0.0305275	0.0785585	0.0537335	0.430605	0.54719	0.468888	0.517012	0.502829	0.44981	0.25138	0.24252	0.224679
11909	0	0	0	0.288013	0.237522	0.226521	0.16262	0.0914238	0.0978012	0.0440621	0.0332646	0.0363381
8210	0.0133194	0.0212717	0.0208729	0.309056	/	0.337084	0.257566	0.32204	0.376145	0.2327	0.208125	0.233479
4735	0.0218541	0.0257301	0.0195555	0.278705	0.444302	0.33242	0.182126	0.349602	0.203571	0.0967682	0.124603	0.096171
11412	0	0	0	0.256984	0.265036	0.307618	0.0800633	0.0971786	0.10106	0.0267459	0.0270456	0.0254079
9030	0	0	0	0	0	0	0	0	0	0	0	0
3122	0	0	0	0.0601226	0.0636146	0.0724996	0.0848939	0.0606533	0.077328	0.033381	0.0231271	0.0338288
5541	0	0	0	0.148083	0.155245	0.135216	0.188798	0.181922	0.195384	0.0870247	0.0710271	0.0741676
5574	0	0.0266778	0.0151146	0	0	0	0.0165126	0.0301163	0.0283493	0.0554116	0.0837842	0.0840294
10131	0	0	0	0	0	0	0	0	0	0	0	0
5580	0	0	0	0	0.0194841	0	0.0765631	0.129772	0.127229	0.0888965	0.12167	0.125127
12541	0	0	0	0	0	0	0	0	0	0	0	0
9080	0	0	0	0	0	0	0.0328512	0.01818	0.0242147	0.0483345	0.0318816	0.0406026
4368	0	0	0	0	0	0	0.0965778	0.132293	0.126931	0.0597784	0.0533074	0.0604586
12222	0	0	0	0	0	0	0.0105589	0	0	0.0102788	0	0
12215	0	0	0	0	0	0	0.0642883	0.0494265	0.0364982	0.0764732	0.0476731	0.0422863
14372	0.0122319	0.0116039	0.0123118	0	0	0	0.0537619	0.0516242	0.0519	0.030434	0.0252997	0.0185
5535	0	0	0	0	0	0	0.0517144	0.0480412	0.0511782	0.0963319	0.077439	0.082693
8213	0	0	0	0	/	0	0.0968617	0.128027	0.144156	0.113763	0.101561	0.11421
3515	0	0	0	0	0	0	0.113206	0.0766775	0.0690562	0.0811339	0.0855825	0.0757573
7045	0	0	0	0	0	0	0.0115143	0.0111467	0	0	0	0
9028	0	0	0	0	0	0	0	0	0	0	0	0
11559	0	0	0	0	0	0	0	0	0	0	0	0
10296	0	0	0	0	0	0	0	0	0	0	0	0
7160	0	0	0	0	0	0	0	0	0	0	0	0
7035	0	0	0	0	0	0	0	0	0	0.0124339	0.0129283	0
8615	0	0	0	0	0	0	0	0	0	0	0	0
8928	0	0	0	0.210581	0.300629	0.282174	0.349858	0.360857	0.306301	0.212911	0.215305	0.183223
8925	0.143199	0.171243	0.119474	0	0	0	0.0227085	0.0239321	0.0203973	0.129121	0.128284	0.112646
9470	0	0	0	0.107193	0.13707	0.110203	0.0953991	0.0856055	0.0819147	0	0	0
9467	0.140151	0.131185	0.11747	0	0	0	0.019143	0.0172246	0.0166689	0	0	0
9548	0	0	0	0.171611	0.191391	0.170322	0.0689837	0.0709865	0.0598705	0.0225011	0.0219969	0.0184797
9545	0.170984	0.136734	0.126123	0	0	0	0.0111516	0.0113215	0.0108783	0	0	0
