# Supplementary material for: Harnessing accurate mitochondrial DNA base editing mediated by DdCBEs in a predictable manner
Source: Front Bioeng Biotechnol. 2024 Apr 9;12:1372211. doi: 10.3389/fbioe.2024.1372211 (PMC11035818; doi:10.3389/fbioe.2024.1372211)
Supplement: Supplementary file 8 [file Table5.XLSX]

## Sheet: Sheet1
Target Site	Editing efficiency of tC sites
	G1333CL + G1333NR			G1333NL + G1333CR			G1397CL + G1397NR			G1397NL + G1397CR
	Repeat 1	Repeat 2	Repeat 3	Repeat 1	Repeat 2	Repeat 3	Repeat 1	Repeat 2	Repeat 3	Repeat 1	Repeat 2	Repeat 3
13826	0.0124076	0	0	0.0498518	0.0341234	0.0340521	0	0	0	0	0	0
4360	0.04838	0.03544	0.03387	0.01837	0.01494	0.01611	0	0	0	0	0	0
3582	0.0633	0.049	0.061	0.0163	0.0154	0	0.0456	0.0469	0.0365	0.0231	0.0225	0.0272
12542	0.0411758	0.0281413	0.0312863	0.104375	0.0740925	0.0732713	0.0655316	0.0427205	0.0415664	0.019688	0.0178065	0.018559
10133	0.0119736	0.0147452	0.0138411	0.0491237	0.0488791	0.0518554	0	0	0	0	0	0
12223	0.0121791	0.0121346	0.0128979	0.0705619	0.0456338	0.0400714	0	0	0	0	0	0
10294	0.0307344	0.0286648	0.0239876	0.102383	0.101783	0.0809406	0.0228061	0.023413	0.0172568	0.0216306	0.0208016	0.0154402
7037	0.0991429	0.0977914	0.0769065	0.0898485	0.0843031	0.0647706	0.0227823	0.0206026	0.0155879	0.0835802	0.0821804	0.0574713
11784	0	0	0	0	0	0	0	0	0	0	0	0
14755	0.184504	0.247287	0.233736	0.334682	0.339802	0.26808	0.149796	0.152232	0.111098	0.16141	0.16482	0.1352
7043	0.280826	0.27476	0.212024	0.156146	0.145162	0.11765	0.0263705	0.0254074	0.0159137	0	0	0
8692	0.235078	0.226765	0.193086	0.422826	0.47824	0.373034	0	0	0	/	0	0
2777	0.0298	0.0266	0.0293	0.1629	0.1402	0.1012	0	0	0	0.0161	0.0194	0.0163
3118	0	0	0	0.148309	0.165092	0.141716	0	0	0	0.0218459	0.0146274	0.0216397
12220	0.245321	0.181687	0.198769	0.120851	0.0741841	0.0664374	0.1575	0.121815	0.0895836	0.05685	0.0364382	0.0317063
11906	0	0	0	0.448489	0.384059	0.359375	0	0	0	0.0517292	0.0385523	0.0416602
5576	0.0995	0.0938	0.0903	0.4219	0.3985	0.3415	0.102411	0.167944	0.163652	0.186384	0.236714	0.234141
10290	0.0150473	0.0148724	0.0163943	0.335476	0.324224	0.265587	0.0195692	0.0160366	0	0.0146498	0.0187215	0
4365	0	0	0	0.17899	0.14448	0.12087	0.0229	0.03193	0.03181	0.02201	0.01883	0.02252
13831	0.0605775	0.0468011	0.0480526	0.579483	0.422986	0.424178	0.338528	0.231284	0.224775	0.157547	0.127856	0.142701
8609	0.49857	0.546813	0.580799	0.124986	0.158299	0.0961365	0.354722	0.35505	0.300144	0.453585	0.47707	0.449929
2780	0.1803	0.1637	0.1532	0.3961	0.3545	0.2393	0.3873	0.4104	0.301	0.2671	0.301	0.2372
3512	0.0606132	0.0606541	0.0448163	0.395115	0.344869	0.284452	0.303605	0.27636	0.247986	0.273452	0.199055	0.181291
14374	0.2678	0.2962	0.2653	0.2877	0.2005	0.169	0.4411	0.4163	0.324883	0.5128	0.454155	0.362245
9034	0.0233602	0.0154287	0.012946	0.305396	0.213144	0.209907	0.206574	0.113199	0.112432	0.036933	0.0558143	0.0509148
12539	0.0930907	0.08096	0.0847072	0.383557	0.301639	0.298713	0.400924	0.317796	0.30726	0.32593	0.312744	0.318163
8697	0.245379	0.239277	0.20294	0.482445	0.54489	0.42879	0.554915	0.560517	0.437357	/	0.0792191	0.0402692
13833	0.042195	0.0383413	0.0422676	0.382076	0.271551	0.274697	0.574206	0.416196	0.405991	0.453351	0.369185	0.409232
3590	0.0660348	0.0568181	0.0682537	0.429301	0.419805	0.4161	0.452692	0.467692	0.4394	0.400794	0.426115	0.386871
3507	0.107073	0.105484	0.0817321	0	0	0	0.279383	0.258886	0.232984	0.386897	0.280264	0.256694
14748	0.352891	0.371808	0.363	0.0279238	0.0285681	0.0235543	0.561149	0.563658	0.44532	0.556269	0.577435	0.421513
9073	0.132612	0.0728599	0.0629183	0.0120886	0	0	0.379976	0.236271	0.295947	0.392502	0.283482	0.351135
11791	0	0	0	0.0638403	0.0551145	0.0572277	0.0998538	0.114415	0.0776831	0.103307	0.0831153	0.113637
2783	0.091288	0.0834328	0.0787537	0.110913	0.0967526	0.0667052	0.407342	0.432555	0.313124	0.307503	0.348141	0.26824
3124	0	0	0	0	0	0	0.137636	0.100495	0.127838	0.126171	0.0943345	0.139052
4739	0	0	0	0	0	0	0.124488	0.238724	0.135609	0.1122	0.146277	0.114295
14381	0.0221473	0.0216827	0.0246548	0	0	0	0.386944	0.361539	0.289425	0.427679	0.373644	0.285501
