# Supplementary material for: Harnessing accurate mitochondrial DNA base editing mediated by DdCBEs in a predictable manner
Source: Front Bioeng Biotechnol. 2024 Apr 9;12:1372211. doi: 10.3389/fbioe.2024.1372211 (PMC11035818; doi:10.3389/fbioe.2024.1372211)
Supplement: Supplementary file 9 [file Table7.XLSX]

## Sheet: Sheet1
Serial Number	Target Site	Editing efficiency of aC sites within 18bp and 14bp spacer
		1333CL + 1333NR			1333NL + 1333CR			1397CL + 1397NR			1397NL + 1397CR
		Repeat 1	Repeat 2	Repeat 3	Repeat 1	Repeat 2	Repeat 3	Repeat 1	Repeat 2	Repeat 3	Repeat 1	Repeat 2	Repeat 3
18S-1	3466	0	0	0	0	0	0	0	0	0	0	0	0
18S-2	8932	0	0	0	0	0	0	0	0	0	0	0	0
18S-3	7152	0	0	0	0	0	0	0	0	0	0	0	0
18S-4	11554	0.0106	0.0113	0.00789474	0	0	0	0	0	0	0	0	0
18S-5	14204	0.0466	0.0431	0.0389	0.1815	0.1737	0.156	0	0	/	0.019	0.0199	0.0173
18S-6	14747	0	0	0	0	0	0	0	0	0	0	0	0
18S-7	3965	0.0265441	0.0323592	0.0276181	0	0	0	0	0	0	0	0	0
18S-8	8934	0	0	0	0	0	0	0	0	0	0	0	0
18S-9	7040	0	0	0	0.014	0.0147	0.0168	0	0	0	0	0	0
18S-10	4732	0	0	0	0.018	0.0241	0.0221	0	0	0	0	0	0
18S-11	7155	0	0	0	0.138221	0.271473	0.231008	0	0	0	0	0	0
18S-12	8210	0	0	0	0.236005	0.287122	0.248426	0.0135128	0.0111	0.0123311	0.0203	0.0218196	0.0217669
18S-13	8925	0.236927	0.406657	0.404671	0	0	0	0	0	0	0	0	0
18S-14	9548	0	0	0	0.382831	0.39144	0.40727	0	0	0	0	0	0
18S-15	11909	0	0	0	0	0	0	0	0	0	0	0	0
18S-16	3122	0	0	0	0.1068	0.1062	0.0685	0	0	0	0	0	0
18S-17	11554	0.208477	0.214276	0.231033	0	0	0	0	0	0	0.023722	0.0204758	0.0285155
18S-18	14208	0.0208626	0.0391561	0.0271152	0.622823	0.736499	0.741858	0.530833	0.550556	/	0.165933	0.174169	0.178802
18S-19	4735	0.014	0.0197	0.0165	0.170382	0.23282	0.204388	0.130406	0.208748	0.177592	0.0106	0.0226	0.0218
18S-20	8213	0.0413021	0.0576664	0.0505978	0.223477	0.2741	0.236347	0.289026	0.261503	0.231971	0.101487	0.104688	0.0994172
18S-21	8928	0	0	0	0.203609	0.377214	0.362426	0.175287	0.397671	0.372045	0.043791	0.11392	0.120133
18S-22	9545	0.137637	0.173944	0.140097	0	0	0	0	0	0	0.0242506	0.0310493	0.0281472
18S-23	14752	0	0	0	0.0745221	0.0540337	0.0496318	0.0461963	0.0267142	0.0312956	0	0	0
18S-24	3960	0.119901	0.1316	0.116841	0	0	0	0.0384	0.045	0.046	0.172255	0.242296	0.253067
18S-25	7045	0	0	0	0	0	0	0.0168	0.0225	0.0201	0	0	0
18S-26	8611	0	0	0	0.244486	0.3043	0.257783	0.313671	0.426953	0.456307	0.0758042	0.1137	0.0954839
18S-27	7160	0	0	0	0	0	0	0	0	0	0	0	0
18S-28	14287	0	0	0	0	0	0	0.0208952	0.0232062	0.0271934	0.0326351	0.04	0.0405
14S-1	11909	0	0	0	0	0	0	0	0	0	0	0	0
14S-2	10125	0	0	0	0	0	0	0	0	0	0	0	0
14S-3	10128	0	0	0	0	0	0	0	0	0	0	0	0
14S-4	7155	0	0	0	0.113858	0.129698	0.125224	0	0	0	0	0	0
14S-5	7893	0	0	0	0	0	0	0	0	0	0	0	0
14S-6	11787	0.0474703	0.0275147	0.0183151	0.231628	0.135497	0.115102	0	0	0	0	0	0
14S-7	13829	0.296548	0.281538	0.391658	0	0	0	0.0140668	0.0172289	0.0288164	0.0224	0.0232	0.0313
14S-8	9545	0.201116	0.238991	0.183944	0	0	0	0	0	0	0	0	0
14S-9	10127	0	0	0	0	0	0	0	0	0	0	0	0
14S-10	5574	0.019	0.0176	0.0149	0	0	0	0	0	0	0	0	0
14S-11	9030	0	0	0	0	0	0	0	0	0	0	0	0
14S-12	9077	0	0	0	0.252571	0.243413	0.226647	0.129538	0.149546	0.133631	0.0679	0.0855	0.0701022
14S-13	5083	0	0	0	0.0138	0.0125	0.0123	0.0848767	0.074	0.0646051	0.0125	0.0099	0.0121
14S-14	7896	0	0	0	0.0583062	0.0568718	0.0503	0.12385	0.14137	0.10965	0.207	0.1532	0.191391
14S-15	9548	0	0	0	0.060856	0.0526166	0.0480558	0.0278313	0.0317439	0.0321639	0.1267	0.180972	0.165034
